# Supplementary material for: Assessment of Mental Health in Healthcare Personnel: A Review of DASS, MBI, and Zung Scales
Source: Healthcare (Basel). 2026 Jul 6;14(13):2006. doi: 10.3390/healthcare14132006 (PMC13361314; doi:10.3390/healthcare14132006)
Supplement: Supplementary file 1 [file healthcare-14-02006-s001.zip]

Archive with 1 entries (1 files):
- healthcare-4351470-supplementary.pdf
